# Supplementary material for: Characterization of an Arabidopsis Defensin-like Gene Conferring Resistance against Nematodes
Source: Plants (Basel). 2022 Jan 21;11(3):280. doi: 10.3390/plants11030280 (PMC8838067; doi:10.3390/plants11030280)
Supplement: Supplementary file 1 [file plants-11-00280-s001.zip]

Archive with 1 entries (1 files):
- plants-1546235-supplementary.pdf
